# Supplementary material for: Indoleacetylglutamine Pathway Is a Potential Biomarker for Cardiovascular Diseases
Source: Biomolecules. 2025 Mar 5;15(3):377. doi: 10.3390/biom15030377 (PMC11939839; doi:10.3390/biom15030377)
Supplement: Supplementary file 1 [file biomolecules-15-00377-s001.zip]

Archive with 1 entries (1 files):
- biomolecules-3463349-supplementary.pdf
